# Supplementary material for: Gastrointestinal Symptoms After Sport-Related Concussion: Prevalence and Patterns in a Multi-Cohort Analysis
Source: Nutrients. 2026 May 29;18(11):1740. doi: 10.3390/nu18111740 (PMC13258330; doi:10.3390/nu18111740)
Supplement: Supplementary file 1 [file nutrients-18-01740-s001.zip]

Archive with 1 entries (1 files):
- nutrients-4267514-supplementary.pdf
